# Supplementary material for: Non-classical tissue monocytes and two functionally distinct populations of interstitial macrophages populate the mouse lung
Source: Nat Commun. 2019 Sep 3;10:3964. doi: 10.1038/s41467-019-11843-0 (PMC6722135; doi:10.1038/s41467-019-11843-0)
Supplement: Supplementary file 3 — Source Data [file 41467_2019_11843_MOESM3_ESM.xlsx]

## Sheet: Figure 1f
Figure 1f
	Individual mice	CD16.2+	CD206+	CD206-
	1	1.17	47.46	51.37
	2	4.08	41.9	54.02
	3	3.76	37.22	59.02
	4	2.56	38.65	58.79
	5	9.74	33.12	57.14
	6	8.09	45.28	46.63
	7	4.46	34.79	60.75
	8	7.12	30.82	62.06
	9	8.95	32.17	58.88
	10	5.61	31.46	62.93
	11	5.48	22.34	72.18
	12	9.03	21.4	69.57
	scRNA-seq	5	33.7	61.3

## Sheet: Figure 1g
Figure 1g
	Individual mice	CD16.2+	CD206+	CD206-
	1	0.517104	20.9563	22.68
	2	1.89715	19.5067	25.1495
	3	1.39795	13.8237	21.9232
	4	1.51267	22.842	34.749
	5	3.6846	12.5357	21.627
	6	2.77272	15.523	15.9869
	7	2.14285	16.7333	29.2207
	8	1.00599	4.35342	8.76567
	9	3.47208	12.4848	22.848
	10	2.33928	13.126	26.2519
	11	3.22452	13.1461	42.4768
	12	4.67922	11.0838	36.036

## Sheet: Figure 1j
Figure 1j
	CD16.2+	CD206+	CD206-
	414	1134	1959
	506	976	1825
	412	1077	1836
	270	1073	1752
	642	1168	1986
	734	2265	2392

## Sheet: Figure 2b
Figure 2b
	CD16.2+	CD206+	CD206-	AM
	104	117.94	119.01	152.86
	146.31	170.69	67.42	162.86
	44.14	109.96	112.14	106.21
	95.17	111.99	94.52	223.3
	65.18	101.65	58.89	198.63
	113.09	108.32	43.5	124.35
	49.66	129.39	58.88	117.55
	74.81	110.81	108.41	174.66
	60.8	163.99	79.88	125
	74.19	107.76	34.92	106.78
	50.82	129.42	91.23	96.52
	60.55	154.65	66.23	179.63
	82.3	117.44	77.19	138.78
	97.35	101.15	73.65	194.3
	94.55	153.21	106.7	170.22
	95.91	99.83	103.13	173.14
		64.16	80.79	187.52
		213.27	126.98	292.66
		88.17	64.34	238.11
		106.98	96.4	373.06
		139.78	115.82	172.29
		141.23	72.23	81.61
		158.63	70.82	324.61
		147.74	168.1	79.31
		97.6	98.33	170.48
		147.74	64.78	229.98
		174.45	79.74	205.49
		230.64	81.01	133.74
		113.08	118.57	236.78
		114.63	98.7	168.68
		109.79	57.72	205.64
		154.98	104.35	250.78
		73.71	65.42	145.99
		243.97	64.99	129.49
		57.55	70.64	123.37
		67.57	77.31	90.98
		171.69	59.86	102.91
		189.9	110.56	131.24
		220.75	110.3	194.55
		165	85.83	176.79
		122.71	92.42	166.96
		77.11	51.09	189.21
		157.87	80.59	73.22
		152.84	58.21	96.81
		171.14	105.64	134.37
		121.18	55.4	251.82
		97.62	42.95	133.45
		78.6	46.6	93.52
		104.68	101.54	137.44
		111.02	84.21	189.51
		197.97	93.21	109.07
		117.08	81.21	99.96
		113.48	86.82	59.07
		139.82	117.71	113.65
		101.43	75.15	141.31
		319.78	52.85	192.33
		134.71	94.83	167.02
		107.89	99.5	151.82
		107.74	73.39	193.37
		74.74	100.6	97.99
		108.51	55.05	154.67
		129.11	99.63	68.65
		160.09	80.6	218.52
		150.57	129.2	187.13
		143.26	87.98	106.94
		118.85	71.4	185.57
		270.64	76.02	106.1
		129.64	73.82	100.6
		129.43	78.65	116.72
		149.26	103.29	115.21
		155.15	115.36	171
		120.71	59.54	122.74
		202.77	53.72
		147.78	74.92
		94.87	76.12
		158.66
		140.7

## Sheet: Figure 2c 
Figure 2c
	Lamp1
		Isotype		anti-LAMP1
	CD16.2+	130.5	0	561	292	0	4
	CD206+	0	299	1397	1437	1113	1451
	CD206-	0	165.5	217	551	0	46
	AM	0	433	959	573	1303	870
	CX3CR1
		Cx3cr1+/+		Cx3cr1GFP/GFP
	CD16.2+	0	3.2	39322	35275	30904	32818
	CD206+	0	14.5	40656.5	41455.5	36892.5	39488.5
	CD206-	0	1.5	53305.5	50158.5	51269.5	43145.5
	AM	0	8	31	58	77	94
	MerTK
		Isotype			anti-MerTK
	CD16.2+	80.3333	0	0	118.333	169.333	0	118.333
	CD206+	99.6667	40.6667	0	543.667	597.667	480.667	733.667
	CD206-	51.6667	0	0	273.667	359.667	286.667	441.667
	AM	274.667	28.6667	0	1285.67	1265.67	999.667	1172.67
	CD11b
		Isotype			anti-CD11b
	CD16.2+	52.7833	0	0	5401.78	4610.78	5222.78	6364.78	5106.78
	CD206+	34.2	0	0	2512.2	2329.2	2797.2	2587.2	2637.2
	CD206-	32.5633	0	0	2848.96	2350.96	2454.96	2414.96	2621.96
	AM	0	5.87667	0.0001	80.1767	62.5767	96.1767	94.1767	91.8767
	CD115
		Isotype			anti-CD115
	CD16.2+	0	31.6667	33.6667	653.667	675.667	533.667	621.667	788.667
	CD206+	0	34.6667	0	129.667	0	397.667	81.6667	236.667
	CD206-	0	0	43.3333	124.333	120.333	147.333	128.333	187.333
	AM	91	0	35	250	17	350	344	127.333
	CD68
		Isotype			anti-CD68
	CD16.2+	12.4333	0.833333	0	1618.63	1241.63	1530.63	1217.63	735.633
	CD206+	0	3.46667	0	3280.77	3967.77	3631.77	1892.77	2187.77
	CD206-	1.70667	1.70667	0	924.607	1212.61	1069.61	957.607	1212.61
	AM	0.033333	3.83333	1e-05	6343.63	6835.63	5390.63	5801.63	5119.63

## Sheet: Figure 2f
Figure 2f
		PBS		anti-CD45
	CD16.2+	2	1.75	96.9	85.4	69.2	82.5	77.3	59	40	45.8	62.1	32.4	82.4	50
	CD206+	0.64	0.67	12.4	17.7	13.6	16	11.1	10.8	11.6	10.9	14.3	4.56	10.6	9.14
	CD206-	0.63	0.69	7.1	10.4	7.3	7.53	7.66	3.3	6.48	5.49	8.7	2.65	7.24	8.02
	AM	0.6	0.35	2.95	7.31	3.36	5.71	4.11	2.12	4.73	3.86	4.79	1.42	3.53	4.81
	Ly-6Chi Mo	1	0.68	60.5	73.6	54.1	56	55.7	27.6	57.9	46.4	58.1	26.3	41.3	36.9
	Ly-6Clo Mo	0.82	0.65	92.2	88.8	88.8	82.2	86.7	71.3	89.8	81.9	95.1	84.4	92.4	91.7

## Sheet: Figure 2h
Figure 2h
		PBS					E. coli bioparticles i.v.					E. coli bioparticles i.t.
	CD16.2+	0	1.22	0	1.19	0	11	15.4	10.7	19.6	14.6	38.5	35.9	34.1	28.6	24.3	19.7	2.34	18
	CD206+	0.76	2.35	0.84	1.12	0.16	5.94	32.4	7.18	21.1	26.8	42.2	26.6	44.4	17.8	39.6	28.4	19	31.4
	CD206-	0.73	0.94	0.98	0	1.05	4.57	19.4	6.53	9.6	13.4	23.7	11.5	24.9	19.1	22.2	20.4	5.37	32.6
	AM	0.79	0.79	0.86	0.53	0.91	7.14	21.3	5.54	13.8	9.88	71.6	71.2	79	62.7	77.5	80.6	68.1	83.9

## Sheet: Figure 3c
Figure 3c
	Weeks post TAM exposure	CD16.2+			CD206+			CD206-			Ly-6Clo Mo
	2	15.5	22.7	16.3	53.6	55.3	63.1	51.6	64.9	60.4	20.5	28	21.4
	9	0.58	2.04	0.84	67.4	59.7	64.3	52.9	49.9	59.7	0.95	1.99	4.26
	28	0	2.94		69.7	54.9		62.2	40.9		1.04	0.73
	52	0	1.65		36.6	23.9		17.5	9.73		2.21	3.81

## Sheet: Figure 3d
Figure 3d
	CD206+	CD206-	AM
	73.3	15.8	7.45
	60	9.09	9.38
	60	0	8.88
	66.7	18.2	12.8

## Sheet: Figure 3e
Figure 3e
	CD16.2+
	WT	Ccr2-/-
	0.51408	0.114885
	1.863	0.4809
	1.416	0.4032
	1.4625	0.282488
	1.485	1.287
	1.4625	1.767
	0.5643	0.48774
	0.30525	1.3365
	1.1475	0.33
	0.41439	0.324
	1.053	0.858
	1.428
	CD206+
	WT	Ccr2-/-
	20.52	11.655
	19.665	21
	14.16	28.8
	22.5	8.525
	13.05	23.985
	15.795	23.37
	16.875	23.76
	4.44	29.565
	12.75	8.91
	13.11	11.88
	13.455	27.69
	11.34
	CD206-
	WT	Ccr2-/-
	22.68	21.09
	24.84	30.45
	22.126	22.5
	34.875	11.2375
	24.3	40.365
	17.55	37.05
	30.375	40.26
	9.435	33.21
	24.99	16.83
	27.93	23.22
	45.045	47.19
	39.9

[truncated: 14 more sheets: Figure 3f, Figure 4b, Figure 5d, Figure 5f, Figure 5h, Figure 5i, Figure 7b, Figure 7d, Figure 7e, Supplementary Figure 7c, Supplementary Figure 8b, Supplementary Figure 8d, Supplementary Figure 9b, Supplementary Figure 10]
